# Supplementary material for: A plant-specific cytochrome b5–like protein is essential for phytosterol biosynthesis
Source: Sci Adv. 2025 Sep 10;11(37):eady1719. doi: 10.1126/sciadv.ady1719 (PMC13155568; doi:10.1126/sciadv.ady1719)
Supplement: Supplementary file 2 — Data S1 to S13 [file sciadv.ady1719_data_s1_to_s13.zip]

Archive with 1 entries (1 files):
- ady1719_data_s1_to_s13.xlsx
